# Supplementary material for: Cited2 regulates proliferation and survival in young and old mouse cardiac stem cells
Source: BMC Mol Cell Biol. 2019 Jul 17;20:25. doi: 10.1186/s12860-019-0207-2 (PMC6637580; doi:10.1186/s12860-019-0207-2)
Supplement: Supplementary file 2 — Table S1. The differentially expressed genes in profile15. (XLSX 89 kb) [file 12860_2019_207_MOESM2_ESM.xlsx]

## Sheet: Sheet1
Probe Set ID	Accession Number	Gene Symbol	workflow_chipParse_2-month	workflow_chipParse_4-month	workflow_chipParse_18-month
1418913_at	NM_022884	Bhmt2	0	-0.059579	-0.611917
1435980_x_at	NM_009526	Wnt6	0	-0.004966	-0.58227
1438211_s_at	NM_016974	Dbp	0	-0.040855	-0.570818
1456568_at	NM_001206367	Gsn	0	0.01518	-0.552561
1440182_at	NM_175284	Fzd10	0	-0.01021	-0.517155
1435188_at	NM_001033302	Gm129	0	0.046526	-0.490358
1424630_a_at	NM_009764	Brca1	0	-0.064551	-0.473559
1436392_s_at	NM_001159696	Tfap2c	0	0.084207	-0.448259
1447779_x_at	NM_001252457	Ddx39b	0	-0.039151	-0.446792
1428352_at	NM_027560	Arrdc2	0	0.041112	-0.442719
1440782_at	NM_001033186	Skap1	0	-0.027558	-0.434054
1438555_x_at	NM_080457	Muc4	0	-0.022954	-0.430605
1440792_x_at	NM_011014	Sigmar1	0	-0.0182	-0.426656
1458347_s_at	NM_015775	Tmprss2	0	0.013906	-0.426081
1436129_at	NM_001009545	Adam6b	0	0.086279	-0.42067
1437812_x_at	NM_008060	Ganab	0	-0.054293	-0.420295
1431533_at	NM_029859	4921530D09Rik	0	0.003805	-0.417309
1445705_x_at	NM_028906	Dpp8	0	-0.039017	-0.406882
1452487_x_at	NM_011087	Pira1	0	0.014554	-0.393617
1423509_a_at	NM_010491	Iapp	0	0.049385	-0.392656
1430073_at	NM_029116	Kbtbd11	0	-0.022671	-0.38677
1437555_at	NM_001005477	Barhl2	0	-0.055831	-0.386037
1449851_at	NM_001159367	Per1	0	-0.060122	-0.380816
1439759_x_at	NM_001163625	Sult6b1	0	-0.046968	-0.37922
1438290_x_at	NM_011359	Sftpc	0	-0.030343	-0.374688
1432883_at	NM_001033230	4932431P20Rik	0	-0.017152	-0.373461
1450631_x_at	NM_001024225	Defa1	0	0.023681	-0.36881
1438841_s_at	NM_009705	Arg2	0	-0.057423	-0.368295
1449978_at	NM_009571	Zfy2	0	0.01079	-0.365716
1440383_at	NM_001025312	Dclre1b	0	-0.042948	-0.36532
1420282_s_at	NM_053260	Prss29	0	-0.020322	-0.363512
1459820_at	NM_001033430	Jhdm1d	0	-0.006426	-0.353725
1449675_at	NM_172301	Ccnb1	0	-0.046564	-0.350619
1420177_at	NM_001190325	Igll1	0	-0.009587	-0.345333
1458349_s_at	XR_168503	Gm19651	0	-0.018033	-0.340213
1437609_at	NM_001033773	Ube2u	0	0.026317	-0.339159
1438615_x_at	NM_001081085	Sapcd2	0	-0.022475	-0.335285
1421551_s_at	NM_008327	Ifi202b	0	-0.029157	-0.334567
1420111_at	NM_178411	Zfp334	0	0.012064	-0.333548
1440180_x_at	NM_001098237	Zbtb3	0	-0.035926	-0.331314
1439446_at	NM_001001185	BC048507	0	0.006566	-0.328953
1427018_at	NM_024445	Tsnaxip1	0	-0.019581	-0.32679
1442788_at	NM_027373	Afap1	0	-0.008255	-0.325124
1441916_s_at	NM_027019	Odf3	0	-0.04325	-0.323077
1427598_at	NR_002895	Snord116	0	0.078354	-0.322963
1448139_at	NM_133241	Mlc1	0	-0.010617	-0.321866
1419018_at	NM_008955	Rhox6	0	0.015661	-0.318674
1432399_a_at	NM_023580	Epha1	0	0.013569	-0.318345
1451191_at	NM_007759	Crabp2	0	-0.046216	-0.316886
1453962_at	NM_029303	Pfn3	0	-0.04116	-0.316363
1425910_at	NM_009584	Dnajc2	0	-0.040116	-0.315179
1417642_at	NM_053080	Aldh1a3	0	-0.045016	-0.314657
1455853_x_at	NM_025982	Tspan31	0	0.024494	-0.314575
1419491_at	NM_007843	Defb1	0	0.016173	-0.313369
1456385_x_at	NM_178671	Ubxn10	0	0.016399	-0.312063
1451579_at	NM_001142968	BC024139	0	0.014251	-0.311881
1451696_at	NM_009564	Zfp64	0	0.057391	-0.31041
1447293_x_at	NM_146107	Actr1b	0	0.112329	-0.309147
1439768_x_at	NM_001113481	Sema4f	0	0.043117	-0.30565
1435724_at	NM_001145660	Rfx8	0	0.001521	-0.305147
1434519_at	NM_026993	Ddah1	0	0.01839	-0.30512
1418557_s_at	NM_080442	Tssk3	0	-0.011535	-0.304865
1451581_at	NM_026813	Ppp6r2	0	-0.018192	-0.299937
1416676_at	NM_001102411	Kng1	0	0.030502	-0.299832
1418992_at	NM_001242368	F10	0	0.020171	-0.299652
1449250_at	NM_033573	Prcc	0	-0.048755	-0.298551
1447902_at	NM_011145	1810013A23Rik	0	-0.03813	-0.29813
1457391_at	NM_009498	Vamp3	0	-0.015426	-0.297839
1457436_at	NM_001252639	Tbc1d7	0	-0.017664	-0.29635
1440144_x_at	NM_030207	Sfi1	0	-0.020001	-0.296252
1443815_x_at	NM_001164639	Slk	0	-0.049905	-0.292526
1435113_x_at	NM_009133	Stmn3	0	0.021256	-0.292482
1441935_at	NM_001271388	Ankra2	0	0.007445	-0.292114
1418360_at	NM_009548	Rnf112	0	-0.034452	-0.290893
1438509_at	NM_011192	Psme3	0	0.055763	-0.289374
1422422_at	NM_010039	Defa4	0	0.027237	-0.289018
1432179_x_at	NM_001164355	Ska1	0	0.087137	-0.288979
1438899_at	NM_029416	Klf17	0	0.012187	-0.287735
1452098_at	NM_145409	Chtf18	0	-0.004972	-0.286823
1451382_at	NM_026929	Chac1	0	0.008768	-0.286206
1426706_s_at	NM_001033209	Xylb	0	0.006482	-0.285927
1437809_x_at	NM_011809	Ets2	0	0.012073	-0.285263
1448485_at	NM_008116	Ggt1	0	0.02853	-0.284455
1439423_x_at	NM_001012392	Bpifb1	0	-0.001681	-0.283521
1435496_at	NM_027464	Fam213a	0	0.02284	-0.282111
1447082_at	NM_183302	C630004L07Rik	0	0.062929	-0.2821
1417443_at	NM_146149	Fam151a	0	-0.031669	-0.281842
1435495_at	NM_001008533	Adora1	0	-0.014097	-0.281679
1453935_a_at	NM_001197041	Ccdc7	0	-0.044262	-0.28107
1454389_at	NM_001168652	Lrch4	0	-0.034567	-0.280764
1456818_at	NM_178749	Stk32a	0	0.039057	-0.280475
1428358_at	NM_026918	Zg16	0	0.050082	-0.280057
1435765_at	NM_177023	E130114P18Rik	0	-0.033262	-0.27809
1426520_at	NM_019493	Btg4	0	-0.040368	-0.277331
1456428_at	NM_011339	Il8	0	0.021741	-0.277328
1430236_s_at	NM_029727	Gsdma2	0	-0.031591	-0.276888
1431743_a_at	NM_011403	Slc4a1	0	0.008371	-0.275381
1448177_at	NM_001161730	Tap1	0	-0.025554	-0.273819
1439390_at	NM_028200	Vps9d1	0	-0.039621	-0.272967
1430717_at	NM_001033170	Fam83e	0	0.019701	-0.271692
1456003_a_at	NM_018861	Slc1a4	0	-0.030986	-0.271413
1449484_at	NM_011491	Stc2	0	-0.016413	-0.27095
1449313_at	NM_008456	Klk1b5	0	0.066612	-0.270864
1457668_x_at	NR_029469	D4Ertd617e	0	-0.033168	-0.270616
1451698_at	NM_001190161	Psrc1	0	-0.037021	-0.2702
1447729_s_at	NM_148940	Prss44	0	-0.01095	-0.269352
1453671_at	NR_033568	9430041J12Rik	0	0.005955	-0.268261
1447536_at	NM_027309	Lysmd2	0	-0.001601	-0.268016
1460494_at	NM_029264	Ttll10	0	0.028899	-0.267943
1421667_at	NM_010341	Nmur1	0	-0.004385	-0.267416
1429952_at	NM_028086	Mospd4	0	0.036168	-0.266503
1454768_at	NM_201531	Kcnf1	0	0.004621	-0.265271
1434163_at	NM_001113187	Khdc1b	0	0.052615	-0.264043
1429293_at	NM_172412	Gpc2	0	0.018654	-0.263771
1438698_at	NM_175432	Tmem132c	0	0.010551	-0.263651
1441603_at	NM_009218	Sstr3	0	0.024324	-0.262722
1419510_at	NM_133660	Ces1e	0	0.040815	-0.260016
1447954_at	NM_001146046	Lrrc49	0	-0.026844	-0.259356
1456354_at	NM_015730	Chrna4	0	-0.017164	-0.259225
1417550_a_at	NM_001080552	Gsg1	0	0.046243	-0.258352
1426251_at	NM_153107	Cpz	0	0.030907	-0.257545
1456935_at	NR_040387	AI606473	0	0.046321	-0.257172
1421226_at	NM_001272078	Trem2	0	0.021276	-0.255238
1439756_at	NM_175333	Slc25a41	0	-0.028991	-0.255157
1430181_at	NM_027304	H1fnt	0	-0.000513	-0.2551
1443623_a_at	NM_175486	6430571L13Rik	0	-0.036687	-0.255018
1444784_at	NR_040381	4930564K09Rik	0	0.061888	-0.254107
1418310_a_at	NM_001173483	Rlbp1	0	-0.019059	-0.254093
1441929_at	NM_008081	B4galnt2	0	0.036407	-0.253269
1447889_x_at	NM_001007573	Maneal	0	0.004163	-0.252901
1445347_at	XM_001472948	Gm2164	0	-0.035103	-0.252646
1422104_at	NM_054068	Vsx1	0	0.002457	-0.252507
1458300_at	NM_025337	Akr7a5	0	0.007036	-0.252029
1437880_at	NM_001163755	Skor1	0	-0.030053	-0.251594
1455216_at	NM_198410	Paqr6	0	-0.005619	-0.251303
1460079_at	NM_001080949	Ttc5	0	-0.027136	-0.251211
1437169_at	NM_016861	Pdlim1	0	-0.032354	-0.251184
1429409_at	NM_001002894	Nlrp14	0	-0.022333	-0.250468
1432376_at	NM_027510	3830403N18Rik	0	0.012771	-0.24981
1421345_at	NM_023624	Lrat	0	-0.033266	-0.249601
1433423_at	NM_001139509	Nr4a2	0	-0.019768	-0.24854
1421759_a_at	NM_010812	Foxk1	0	0.053035	-0.248404
1449365_at	NM_053190	S1pr5	0	-0.0107	-0.247799
1446586_at	NM_001001494	8030451A03Rik	0	-0.039406	-0.247225
1454210_at	XR_141415	4933428M09Rik	0	-0.009503	-0.246519
1450221_at	NM_025750	4933417A18Rik	0	0.072835	-0.24607
1453720_at	NM_027258	Rnf157	0	-0.016257	-0.244966
1449487_at	NM_026459	Ccdc70	0	0.013272	-0.244861
1431436_a_at	NM_027721	Katnal2	0	-0.043225	-0.244827
1453695_at	NR_045119	Nlrp5-ps	0	0.064751	-0.243564
1460612_at	NM_001252466	Ranbp3	0	-0.016389	-0.242564
1451737_at	NM_001024955	Pik3r1	0	0.007229	-0.242381
1460076_x_at	NM_177565	Zfp3	0	0.012051	-0.242279
1438332_at	NM_008766	Slc22a6	0	0.039592	-0.24183
1432288_at	XR_035248	5830468F06Rik	0	0.008561	-0.241565
1421429_a_at	NM_001029836	Npnt	0	-0.020682	-0.241338
1447654_at	NM_001167891	Nrg2	0	0.042252	-0.239976
1417643_at	NM_025290	Rsph1	0	0.012849	-0.239522
1456560_at	NM_001004061	Fam170a	0	0.045672	-0.239191
1418799_a_at	NM_007732	Col17a1	0	-0.026322	-0.239011
1434536_at	NM_175490	Gpr75	0	-0.000186	-0.23898
1419069_at	NM_001199059	Rabgef1	0	-0.008048	-0.238713
1425992_at	NM_001146013	Slc6a5	0	-0.014501	-0.238422
1457558_at	NM_001145192	A330050F15Rik	0	0.042665	-0.237869
1421632_at	NM_080466	Kcnn3	0	0.004878	-0.237827
1455192_at	NM_177056	Tmem198	0	0.010246	-0.237745
1458635_at	NM_207281	Mettl21e	0	-0.005871	-0.236501
1432107_at	NM_183283	Smco1	0	0.01139	-0.236494
1435558_at	NM_001199696	Bai2	0	0.032322	-0.236145
1421201_a_at	NM_001002272	Tro	0	-0.032127	-0.235435
1448612_at	NM_018754	Sfn	0	0.01178	-0.234994
1454052_at	NM_029458	Hormad2	0	-0.007797	-0.234626
1424101_at	NM_177301	Hnrnpl	0	-0.024732	-0.23443
1453249_a_at	NM_001159532	Tex21	0	-0.004257	-0.233997
1434772_at	NM_007413	Adora2b	0	-0.012417	-0.233674
1427004_at	NM_176848	Fbxo2	0	0.067806	-0.233426
1457000_at	NM_001110506	Efcab12	0	0.0014	-0.232992
1437386_at	NM_181074	Lingo1	0	0.003641	-0.23219
1416927_at	NM_001199105	Trp53inp1	0	-0.005347	-0.231871
1442081_at	NM_001033215	Zfp957	0	-0.023	-0.231847
1439288_at	NM_001007569	Pnmal1	0	0.021797	-0.231661
1440075_at	NM_021501	Pias4	0	0.001154	-0.231599
1439252_at	NM_016692	Incenp	0	-0.014241	-0.231356
1422121_at	NM_013622	Oprd1	0	-0.020908	-0.230646
1458621_at	NM_146254	Wdr78	0	-0.001469	-0.230262
1429935_at	NM_029958	Lcn12	0	0.060143	-0.23021
1444573_at	NM_001005511	Lmtk3	0	-0.034783	-0.22998
1418901_at	NM_009883	Cebpb	0	0.010641	-0.229812
1419438_at	NM_011377	Sim2	0	0.028735	-0.229201
1440784_at	NM_007907	Eef2	0	-0.004801	-0.228492
1454177_at	NR_045736	4930597G03Rik	0	0.027493	-0.228459
1441356_at	NM_001024539	Shc2	0	0.039578	-0.228106
1422915_at	NM_010257	Gast	0	-0.016492	-0.228032
1441160_at	NR_040335	D330050G23Rik	0	-0.015145	-0.22779
1454634_at	NM_172283	Fuk	0	-0.030246	-0.227775
1436500_at	NM_011297	LOC101056365	0	0.041663	-0.22721
1453382_at	NM_172518	Fbxo42	0	-0.031733	-0.226623
1456964_at	NM_029397	Rbm12	0	0.03376	-0.226501
1456152_at	NM_028748	Paqr5	0	-0.020101	-0.225679
1453057_at	NM_001242647	Fam187b	0	-0.015015	-0.225463
1448137_at	NM_001127338	Aldh7a1	0	0.009589	-0.224806
1456496_at	NM_001190473	Dapk3	0	0.041459	-0.224637
1432778_at	NR_033553	1700048O20Rik	0	-0.029587	-0.224537
1425878_at	NM_144532	Cabp4	0	0.007219	-0.224404
1427459_at	NM_027904	Cpn2	0	0.007852	-0.224357
1460613_x_at	NM_008117	Gh	0	0.049224	-0.224316
1435412_at	NM_001162880	Syce3	0	-0.015025	-0.223888
1452505_at	NM_008485	Lamc2	0	0.017246	-0.223613
1436262_x_at	NM_138604	Otud5	0	-0.018464	-0.223171
1419525_at	NM_007608	Car5a	0	0.052465	-0.22315
1418165_at	NM_001007552	Itln1	0	-0.026744	-0.222982
1430018_at	NM_021454	Cdc42ep5	0	0.021762	-0.22261
1446646_at	XR_104641	Gm13262	0	-0.013848	-0.222587
1433553_at	NM_178888	Garnl3	0	0.055252	-0.222158
1442902_at	NM_001033267	Qrich2	0	0.002184	-0.221797
1450614_x_at	NM_010505	Ifna5	0	0.035288	-0.221618
1431170_at	NM_010108	Efna3	0	0.03925	-0.221285
1431396_at	NM_016721	Iqgap1	0	-0.028348	-0.221133
1441045_at	NM_001191044	Ddx43	0	0.01845	-0.220779
1453279_x_at	NM_001033177	Krt76	0	0.029554	-0.220676
1417603_at	NM_011066	Per2	0	-0.005393	-0.220215
1428993_at	NM_001113558	Ucma	0	-0.03818	-0.22006
1420214_at	NR_045473	1810012K16Rik	0	0.016129	-0.220007
1458225_at	NM_153573	Fkbp14	0	0.011521	-0.219752
1430921_at	XM_001477673	9130015G15Rik	0	-0.014644	-0.219651
1420158_s_at	NM_013854	Abcf1	0	-0.026321	-0.219637
1425892_a_at	NM_001205075	Pnoc	0	-0.032409	-0.219571
1420713_a_at	NM_001109973	Mdfi	0	-0.012737	-0.219162
1454584_at	NM_011760	Zfp54	0	0.010647	-0.219025
1428609_at	NM_023402	Myl12b	0	0.005897	-0.218153
1432106_at	XR_168590	6530403M18Rik	0	-0.034432	-0.218077
1457328_at	NM_007418	Adra2c	0	0.01371	-0.21805
1456171_at	NM_001039242	2018-03-10	0	0.028391	-0.217942
1450554_at	NM_010030	Defb2	0	0.014401	-0.217773
1432835_at	NM_019775	Cpb2	0	-0.038083	-0.217681
1427280_at	NM_001099298	Scn2a1	0	0.022642	-0.216999
1451612_at	NM_013602	Mt1	0	-0.031424	-0.216657
1427422_at	NM_001080940	Gm6484	0	0.046223	-0.216404
1436162_at	NM_177002	Slc22a30	0	0.032564	-0.215953
1422274_at	NM_008123	Gja8	0	0.010306	-0.215774
1436419_a_at	NR_045287	1700097N02Rik	0	0.01507	-0.215734
1421258_a_at	NM_001099779	Pklr	0	-0.012164	-0.215239
1439584_at	NM_175436	Zfp526	0	-0.004394	-0.215124
1440691_at	NM_010008	Cyp2j6	0	0.035671	-0.21492
1453093_at	NM_029004	Rasgef1c	0	0.023662	-0.214898
1430970_a_at	NM_029112	Morn3	0	0.035748	-0.214843
1422113_at	NM_053248	Slc5a5	0	0.02032	-0.214685
1428480_at	NM_026560	Cdca8	0	0.076126	-0.214535
1422667_at	NM_008469	Krt15	0	0.007197	-0.2136
1435200_at	NM_183030	Ncrna00086	0	-0.019261	-0.213303
1432363_at	NM_001195253	Gm3336	0	0.009339	-0.213302
1418056_at	NM_026645	Iqcf3	0	-0.006051	-0.213019
1444669_at	NM_001141921	Lrfn1	0	-0.03137	-0.21288
1457010_at	NR_045451	3010001F23Rik	0	-0.010875	-0.212611
1459579_at	NM_133190	Cacng8	0	0.011509	-0.212165
1437429_at	NM_029967	Adamtsl1	0	-0.009692	-0.212073
1431607_at	NM_008866	Lypla1	0	0.045246	-0.21182
1452481_at	NM_177568	Plcb2	0	0.013805	-0.21179
1419670_at	NM_080845	Ftcd	0	0.055549	-0.211471
1458214_at	NM_177882	Zfp786	0	0.044229	-0.211129
1429408_at	NM_028854	Tbc1d21	0	-0.026157	-0.210905
1429892_at	NM_027072	Plac8l1	0	0.029464	-0.210611
1442724_at	NM_001190703	Dlk1	0	-0.006621	-0.210538
1428852_at	NM_153413	Dock3	0	-0.002948	-0.210412
1449773_s_at	NM_008655	Gadd45b	0	0.029295	-0.210374
1448667_x_at	NM_020507	Tob2	0	-0.035699	-0.210292
1448750_at	NM_008213	Hand1	0	-0.013757	-0.210258
1429669_at	NM_029449	4930488L21Rik	0	0.054361	-0.210053
1424599_at	NM_145594	Fgl1	0	-0.000655	-0.209816
1457993_at	NR_040646	A330049N07Rik	0	0.004885	-0.209572
1421078_at	NM_053085	Tcf23	0	0.031888	-0.209089
1448040_at	NM_023524	Tfpt	0	0.051532	-0.208952
1422870_at	NM_013553	Hoxc4	0	-0.012491	-0.208353
1449513_at	NM_010086	Adam24	0	0.003391	-0.20819
1444619_x_at	NM_010724	Psmb8	0	-0.012285	-0.207835
1425564_at	NM_011263	Rest	0	0.013901	-0.207635
1421053_at	NM_001110315	Kif1a	0	0.028861	-0.207614
1450055_at	NM_012038	Vsnl1	0	-0.021426	-0.207536
1424211_at	NM_027460	Slc25a33	0	-0.00272	-0.207364
1433714_at	NM_013873	Sult4a1	0	-0.013923	-0.206826
1449540_at	NM_023894	Rhox9	0	0.032789	-0.206794
1450461_at	NM_009331	Tcf7	0	0.015052	-0.206784
1445544_x_at	NM_175360	Obfc1	0	-0.019686	-0.206559
1432566_at	NM_030106	Tmsb15a	0	-0.032439	-0.206212
1421267_a_at	NM_010828	Cited2	0	-0.005542	-0.206203
1421020_at	NM_023146	Ranbp17	0	-0.003463	-0.206202
1439957_at	NM_010307	Gnal	0	-0.005953	-0.20535
1447225_at	NM_001080934	Slc16a5	0	-0.005344	-0.205175
1426714_at	NM_026740	Slc46a1	0	-0.010494	-0.205079
1439221_s_at	NM_011611	Cd40	0	-0.033979	-0.204984
1417761_at	NM_007468	Apoa4	0	-0.030853	-0.204165
1455408_at	NM_001024145	Pla2g4f	0	0.038106	-0.204152
1458366_at	NM_001270988	Asxl2	0	-0.015517	-0.203694
1434647_at	NM_178748	Egflam	0	-0.026562	-0.203559
1425578_a_at	NM_008115	Gfra2	0	-0.016878	-0.203526
1422230_s_at	NM_007812	Cyp2a4	0	0.027852	-0.203167
1439144_at	NM_001081077	Cwf19l1	0	-0.014354	-0.203013
1449882_a_at	NM_013803	Casr	0	-0.007433	-0.202452
1437160_at	NM_001163387	Nlgn1	0	0.018186	-0.202426
1432075_a_at	NM_011569	Tekt1	0	0.020998	-0.201939
1441246_s_at	NM_023047	Dpysl5	0	0.045847	-0.201662
1445677_x_at	NM_028060	Slc35f2	0	-0.003804	-0.201539
1419826_at	NM_001190978	Kif17	0	0.054902	-0.201059
1429981_a_at	NM_027664	Rimklb	0	-0.004586	-0.201032
1431263_at	NM_001170555	Prkag2	0	-0.007281	-0.200962
1421157_at	NM_021458	Fzd3	0	0.037644	-0.200872
1427556_at	NM_001081044	Mylk2	0	0.007563	-0.200797
1444725_at	NM_025979	Mastl	0	-0.001062	-0.199646
1418304_at	NM_130878	Cdhr1	0	0.061664	-0.199366
1437790_at	NM_001081191	Eml5	0	-0.012571	-0.19923
1451955_a_at	NM_001174047	Cacna2d2	0	0.000802	-0.199222
1431660_at	NM_029228	4930564D02Rik	0	-0.018986	-0.199089
1440773_at	NM_001009951	Cep44	0	-0.003285	-0.199052
1418599_at	NM_007729	Col11a1	0	0.028551	-0.198977
1426230_at	NM_001172561	Sphk2	0	-0.015029	-0.19877
1443569_at	NM_028672	Fam161a	0	0.003785	-0.198502
1436428_at	NM_009602	Chrnb2	0	0.006475	-0.198493
1435657_at	NM_175367	Ston2	0	-0.032901	-0.198256
1438501_at	NM_009092	Rps17	0	0.013492	-0.197449
1423580_at	NM_023816	Ankrd36	0	0.035544	-0.197427
1422348_at	XM_992322	LOC676708	0	0.01426	-0.196893
1439829_at	NM_001012765	Adcy5	0	-0.019652	-0.196836
1459421_at	NM_145419	Hkdc1	0	0.059872	-0.196762
1439258_at	NM_009716	Atf4	0	0.064213	-0.196006
1451892_at	NM_013823	Kl	0	0.027898	-0.195265
1420806_at	NM_030614	Fgf16	0	0.022422	-0.195037
1452524_a_at	NM_010487	Elavl3	0	-0.020152	-0.194815
1435275_at	NM_183405	Cox6b2	0	-0.002398	-0.194259
1429416_at	NM_028417	Ttc9b	0	0.070036	-0.194203
1450460_at	NM_016689	Aqp3	0	0.01189	-0.19392
1441299_at	NM_026821	Lurap1l	0	0.000975	-0.193184
1447572_at	NR_033786	1700052I22Rik	0	0.05065	-0.192707
1453692_at	NR_029475	4930581F22Rik	0	-0.003726	-0.19169
1441251_a_at	XM_990840	2010001A14Rik	0	-0.033251	-0.191132
1432122_at	NM_028938	Lrriq3	0	0.041356	-0.190989
1428701_at	NM_001122680	Pvrl4	0	-0.008198	-0.190788
1427181_at	NM_172631	Ldlrad4	0	0.036648	-0.190652
1419632_at	NM_009347	Tecta	0	-0.022719	-0.190365
1423463_a_at	NM_026412	Knstrn	0	-0.018408	-0.190078
1444816_at	NR_002859	Olfr75-ps1	0	0.02998	-0.189989
1430814_at	NM_023623	Cyp2d40	0	0.032323	-0.189797
1418108_at	NM_001081346	Rtkn2	0	0.028276	-0.189795
1421675_at	NM_029693	1700123K08Rik	0	0.028182	-0.189406
1422641_at	NM_001163686	Dok5	0	-0.021847	-0.18925
1443749_x_at	NM_148938	Slc1a3	0	0.01753	-0.188753
1441260_a_at	NM_177362	Zfp771	0	0.050778	-0.188608
1440251_s_at	NM_009564	LOC100502777	0	0.021032	-0.188538
1446074_at	NM_001081361	2018-03-01	0	0.039582	-0.188467
1453523_at	NM_001099774	Krtap17-1	0	0.041007	-0.188283
1443973_at	NM_172826	Dact2	0	0.045074	-0.188096
1438722_at	NM_001136270	Prr24	0	-0.008628	-0.187788
1433425_at	XM_001477498	1700101I19Rik	0	0.008602	-0.187487
1455224_at	NM_028333	Angptl1	0	-0.005809	-0.1869
1431315_at	NM_029762	Hyls1	0	0.011448	-0.186525
1442598_at	NM_025774	Prkrip1	0	0.01285	-0.186315
1420801_at	NM_008718	Npas1	0	0.018547	-0.185995
1430951_at	NR_045047	2810011L19Rik	0	-0.022182	-0.185921
1432182_at	XM_001000244	4922502B01Rik	0	0.050659	-0.185512
1442481_at	XR_168448	Gm9648	0	-0.018994	-0.185367
1453838_at	NM_030089	4930471G03Rik	0	0.015042	-0.185328
1421761_a_at	NM_013800	Barx2	0	0.020489	-0.18509
1443786_at	NM_009482	Utf1	0	0.026053	-0.184797
1439206_at	NM_010302	Gna12	0	0.04655	-0.184727
1424838_at	NM_001168498	Ncmap	0	-0.004844	-0.184473
1425244_a_at	NM_011583	Theg	0	0.038693	-0.184059
1458411_at	NM_177261	Kndc1	0	-0.004882	-0.183896
1431470_a_at	NM_028911	4933414I15Rik	0	0.028331	-0.183844
1444228_s_at	NM_010418	Herc2	0	0.013859	-0.183543
1430431_at	NM_001081101	Uvssa	0	-0.006682	-0.183137
1420089_at	NM_010907	Nfkbia	0	-0.024768	-0.183136
1421250_at	NM_026244	Slc39a9	0	0.039092	-0.182972
1432817_x_at	NR_045614	4930413G21Rik	0	0.001426	-0.182897
1451763_at	NM_007723	Cnga1	0	0.02143	-0.18246
1430208_at	NM_212483	Krt42	0	0.043936	-0.182416
1418219_at	NM_001254747	Il15	0	-0.00637	-0.182329
1457808_at	XR_035319	LOC432842	0	-0.021641	-0.182258
1431669_at	XM_128729	4930583I09Rik	0	0.006689	-0.182227
1446777_at	NM_029269	Spp2	0	0.034701	-0.18213
1430188_at	NM_028484	1700037C18Rik	0	0.017383	-0.182122
1431840_at	NM_153551	Dennd1c	0	0.010486	-0.182029
1458955_at	NM_026007	Eef1g	0	0.023694	-0.181845
1454857_at	NM_175136	Rnf122	0	0.010851	-0.181753
1454791_a_at	NM_009030	Rbbp4	0	-0.011123	-0.181578
1449048_s_at	NM_009003	Rab4a	0	-0.010585	-0.181557
1448276_at	NM_001252588	Tspan4	0	0.002776	-0.181452
1459815_at	NM_001014900	Zmynd12	0	0.022453	-0.181361
1449814_at	NM_008043	Frat1	0	-0.015086	-0.181013
1438304_at	NM_001004367	Cxxc4	0	0.011637	-0.180958
1430480_at	NM_016736	Nub1	0	0.005096	-0.180899
1434542_at	NM_173866	Gpt2	0	-0.022978	-0.180882
1419052_at	NM_019935	Ovol1	0	-0.007175	-0.180194
1433792_at	NM_001162858	Nrip2	0	0.025561	-0.1801
1460569_x_at	NM_009902	Cldn3	0	-0.005022	-0.179979
1453568_at	NM_029723	Dapl1	0	0.03066	-0.179937
1436288_at	NM_183271	Wfdc15a	0	0.002847	-0.179896
1416518_at	NM_138311	H1foo	0	-0.017155	-0.179687
1451916_s_at	NM_001024134	Trim15	0	0.034533	-0.179663
1427517_at	NM_172506	Boc	0	0.011461	-0.179512
1421656_at	NM_011897	Spry2	0	0.010324	-0.17932
1420739_at	NM_008779	Cntn3	0	0.002987	-0.178802
1416958_at	NM_011584	Nr1d2	0	-0.015904	-0.178563
1434489_at	NM_172760	Elmo3	0	0.00614	-0.178454
1459605_at	NM_177034	Apba1	0	0.029207	-0.178432
1422069_at	NM_008559	Mc1r	0	0.000692	-0.178133
1436682_at	NM_001039392	Tmsb10	0	0.059054	-0.177867
1456939_at	NM_177894	Fam154b	0	0.009016	-0.177683
1452934_at	NM_001105252	Tmc5	0	0.019551	-0.177562
1420521_at	NM_001205343	Papln	0	0.050713	-0.177203
1450283_at	NM_007511	Atp7b	0	0.037258	-0.176941
1450373_at	NM_001024705	Gm8882	0	0.026706	-0.176457
1432159_a_at	NM_031381	Tex13	0	0.01533	-0.175846
1429509_at	NM_172947	Lsm12	0	0.012071	-0.175571
1458493_a_at	NM_001162906	2410089E03Rik	0	0.019268	-0.175505
1425557_x_at	NM_001077364	Tsc22d3	0	-0.019168	-0.175503
1436010_at	NM_001024645	Lrrc16b	0	-0.026651	-0.17515
1416579_a_at	NM_008532	Epcam	0	0.004137	-0.175117
1453126_at	NM_027452	Lrfn2	0	0.012507	-0.175116
1447627_at	NM_023438	Tmem132e	0	-0.018919	-0.174975
1453496_at	NM_029894	Fam162b	0	0.02223	-0.174833
1443706_at	NM_021550	C1galt1c1	0	0.006577	-0.174604
1454032_at	NM_001081324	Neto2	0	0.05171	-0.174408
1436634_at	NM_001164767	Robo3	0	-0.029053	-0.174022
1431458_at	NR_045827	4921507L20Rik	0	-0.020149	-0.173322
1453930_at	NM_001177964	Dcdc2c	0	0.056394	-0.173286
1420678_a_at	NM_019583	Il17rb	0	-0.019331	-0.172921
1452881_at	NM_178856	Gins2	0	0.033776	-0.172582
1419726_at	NM_010084	Adam18	0	-0.005664	-0.172445
1419744_at	NM_010388	H2-DMb2	0	0.020538	-0.172355
1428686_at	NR_045295	2810029C07Rik	0	0.01471	-0.172234
1425167_a_at	NM_010314	Gngt1	0	-0.028831	-0.172222
1457105_at	NM_181422	Pkd2l1	0	0.00043	-0.172125
1428051_a_at	NM_001083616	Cacna1d	0	0.013345	-0.171662
1452017_at	NM_009235	Sox15	0	-0.002714	-0.171482
1418950_at	NM_010077	Drd2	0	-0.012851	-0.171322
1419095_a_at	NM_018816	Apom	0	0.042443	-0.171312
1439250_at	NM_198864	Slitrk3	0	-0.026589	-0.171194
1453398_at	NM_029982	A930009A15Rik	0	0.013234	-0.171069
1453709_at	NM_001195632	Arhgap32	0	0.030521	-0.170712
1457277_at	NM_177878	Mblac1	0	-0.002461	-0.17048
1433673_at	NM_001013784	E130309D14Rik	0	0.006715	-0.170475
1422724_at	NM_001145802	Mak	0	0.036544	-0.170432
1452936_at	NM_145123	Crtac1	0	0.047253	-0.170373
1429309_at	NM_001177995	Prdm16	0	-0.021635	-0.170152
1438979_s_at	NM_183112	1700029I15Rik	0	0.001373	-0.169709
1450802_at	NM_053259	Prss28	0	-0.004039	-0.168873
1420451_at	NM_021370	Asic5	0	0.019885	-0.168863
1455411_at	NM_175105	Aqp11	0	0.02493	-0.168851
1428020_at	NM_027332	Rpf1	0	-0.001749	-0.168721
1458250_at	NM_001143776	Fam13c	0	0.021058	-0.168625
1421896_at	NM_007922	Elk1	0	-0.016526	-0.168449
1450582_at	NR_051981	H2-Q5	0	0.050909	-0.168248
1451514_at	NM_173754	Usp43	0	0.025996	-0.168161
1429208_at	NR_027866	5730408K05Rik	0	-0.01307	-0.168121
1432508_at	NM_026865	Ptges3l	0	0.056255	-0.167928
1447611_at	NM_001001987	1700073E17Rik	0	0.019281	-0.167183
1427930_at	NM_172134	Pdxk	0	-0.011999	-0.16688
1449104_at	NM_023478	Upk3a	0	0.01723	-0.16677
1437100_x_at	NM_145478	Pim3	0	0.016158	-0.166539
1424175_at	NM_017376	Tef	0	-0.01677	-0.166487
1455017_a_at	NM_001177985	Zmym3	0	0.023331	-0.16615
1431721_a_at	NM_025834	Proz	0	-0.028052	-0.166104
1443476_at	NM_008780	Pax1	0	0.013965	-0.166058
1416102_at	NM_001253805	Ywhaz	0	-0.001383	-0.166003
1427688_a_at	NM_001252453	Ptprs	0	0.027299	-0.165573
1430192_at	NM_009810	Casp3	0	0.005048	-0.165234
1451116_at	NM_030210	Aacs	0	0.053106	-0.164923
1456760_at	NM_015739	Gbx1	0	0.050026	-0.164815
1447822_x_at	NM_027356	Ufsp1	0	0.016476	-0.164397
1437623_x_at	NM_028875	Xrcc3	0	-0.000374	-0.16434
1441835_x_at	NM_181409	Mtmr11	0	0.015013	-0.164318
1419089_at	NM_011595	Timp3	0	0.010495	-0.163986
1448281_a_at	NM_007919	Cela2a	0	0.027215	-0.163814
1456711_at	NM_001081025	Maats1	0	-0.011286	-0.163512
1450353_at	NM_011399	Slc25a17	0	-0.000186	-0.163419
1420221_at	NM_030046	Dnajc21	0	-0.019385	-0.163329
1449018_at	NM_011072	Pfn1	0	0.007845	-0.163306
1448181_at	NM_023184	Klf15	0	0.028062	-0.163204
1444300_at	NM_133911	Gpr125	0	0.024006	-0.163132
1457441_at	NM_007897	Ebf1	0	0.049015	-0.162843
1438512_at	NM_001193274	BC048679	0	0.033327	-0.162812
1453327_at	NM_029393	Krt24	0	0.003545	-0.162624
1458518_at	NM_001177379	Cpeb2	0	0.020995	-0.162581
1421587_at	NM_020268	Klk1b27	0	0.029322	-0.162104
1439190_at	NM_028429	Fhad1	0	0.007979	-0.162082
1436077_a_at	NM_028715	Fcho1	0	0.030054	-0.161963
1441278_at	NR_015574	4930513N10Rik	0	0.046741	-0.161883
1445232_at	NM_001081039	Dock9	0	0.001617	-0.161602
1443152_at	NM_027275	Ptcd3	0	-0.003218	-0.161528
1424351_at	NM_026323	Wfdc2	0	0.000598	-0.161448
1416497_at	NM_009787	Pdia4	0	-0.019716	-0.161069
1456456_x_at	NM_008581	Mela	0	0.047661	-0.161007
1455067_at	NM_177611	Psd4	0	-0.019307	-0.160999
1429930_at	NM_027972	Ccdc19	0	0.003131	-0.160959
1449430_a_at	NM_001277847	Treh	0	0.024813	-0.160692
1439359_x_at	NM_020252	Nrxn1	0	0.024916	-0.160653
1456246_x_at	NM_026429	Tpbpb	0	0.013312	-0.16032
1417993_at	NM_021363	Svs3a	0	-0.018925	-0.159959
1460510_a_at	NM_001039710	Coq10b	0	-0.007991	-0.159663
1434470_at	NM_030725	Syt13	0	0.041261	-0.159426
1460340_at	NM_021311	Piwil1	0	0.014366	-0.159347
1453305_at	NM_029408	Iqcd	0	0.039708	-0.159323
1431550_at	NR_040627	4930488B22Rik	0	-0.010338	-0.159119
1450106_a_at	NM_001163394	Evl	0	-0.004629	-0.158965
1455607_at	NM_028351	Rspo3	0	-0.005256	-0.158647
1447695_at	NR_015556	2610035D17Rik	0	0.008079	-0.158127
1459656_at	NM_001081134	Kcng1	0	0.022349	-0.158068
1453157_at	NR_003953	1700022A21Rik	0	0.045002	-0.157957
1460440_at	NM_198702	Lphn3	0	-0.01621	-0.157839
1433029_at	NM_008429	Kcnj9	0	-0.001457	-0.157768
1432343_at	NR_040595	4930419G24Rik	0	-0.013559	-0.15738
1428062_at	NM_025350	Cpa1	0	0.00433	-0.157019
1449681_at	NM_008231	Hdgf	0	-0.022109	-0.156971
1420778_at	NM_031872	Tas1r3	0	0.029332	-0.156929
1421526_at	NM_011904	Tll2	0	0.036019	-0.156709
1418475_at	NM_001272023	Scnn1b	0	0.039638	-0.156182
1448105_at	NM_008933	Prm2	0	0.046049	-0.156059
1449199_at	NM_013605	Muc1	0	0.026156	-0.155844
1417459_at	NM_019910	Dcpp1	0	0.031611	-0.155576
1421790_a_at	NM_010599	Kcnab3	0	0.033898	-0.15555
1444606_at	NM_007909	Efna2	0	0.009379	-0.155465
1422722_at	NM_025488	1700001K19Rik	0	0.052125	-0.15533
1447759_x_at	NM_138603	Ccdc22	0	0.0306	-0.154916
1439055_at	NM_001025564	Gm15698	0	0.054759	-0.154743
1457604_x_at	NM_019779	Cyp11a1	0	0.025521	-0.154681
1430019_a_at	NM_001039129	Gm10052	0	-0.013141	-0.154251
1422872_at	NM_001277216	Bmpr1b	0	0.022818	-0.154235
1418959_at	NM_030709	Tmprss5	0	0.011339	-0.154078
1451059_at	NM_025749	Zfp474	0	0.015532	-0.152768
1426672_at	NM_001271873	Ano10	0	0.029179	-0.152731
1434616_at	NM_001164798	Slc38a10	0	0.044655	-0.152731
1456208_at	NM_001081089	Gpat2	0	0.012761	-0.152555
1450549_s_at	NM_007923	Elk4	0	0.032128	-0.15255
1424980_s_at	NM_146104	Aph1a	0	0.000704	-0.152521
1441910_x_at	NM_007633	Ccne1	0	0.033385	-0.152459
1438813_at	NR_038015	Gm19395	0	0.042438	-0.15221
1454313_at	NM_007912	Egfr	0	-0.018971	-0.152162
1451497_at	NM_146087	Csnk1a1	0	0.024484	-0.152156
1429010_at	NM_009224	Snrnp70	0	0.022486	-0.152152
1449911_at	NM_008479	Lag3	0	0.012982	-0.15205
1429894_a_at	NM_001198635	Map7	0	0.053854	-0.151699
1450222_x_at	NM_010915	Klk1b4	0	0.04587	-0.151648
1440089_at	NM_172728	Creb5	0	0.022861	-0.151499
1452136_at	NM_145551	Slc5a9	0	0.033902	-0.151153
1454854_at	NM_178933	Slc51b	0	0.025433	-0.151061
1418212_at	NM_019409	Omg	0	0.042469	-0.150548
1451983_at	NM_010573	Irx1	0	0.04065	-0.150517
1435212_at	NM_001164833	P2rx2	0	0.052798	-0.150494
1425213_at	NM_029784	Fam81a	0	-0.01829	-0.150342
1423636_at	NM_023597	Wdr31	0	0.000104	-0.150065
1430230_at	NM_001038846	Rcsd1	0	0.04279	-0.149954
1457574_at	XM_001472183	Fbxw23	0	0.024794	-0.149829
1458322_x_at	NM_198660	E230008N13Rik	0	0.03527	-0.149748
1450134_at	NM_001164311	Loxl4	0	0.027429	-0.148899
1454237_at	NM_029343	Spata9	0	0.005516	-0.148799
1454850_at	NM_178650	Tbc1d10c	0	-0.011454	-0.148451
1425836_a_at	NM_010717	Limk1	0	-0.015841	-0.148332
1444718_at	NM_001033405	Treml2	0	0.024782	-0.148318
1436789_at	NM_001045530	Ccnjl	0	0.002894	-0.148201
1449166_at	NM_001163525	S100a14	0	0.051398	-0.148181
1437582_at	NM_080575	Acss1	0	0.016989	-0.148111
1425447_at	NM_145592	Dkk4	0	-0.002551	-0.147809
1429255_at	NM_027242	Ppp1r35	0	0.01223	-0.147802
1453635_at	NM_001204229	Clec16a	0	0.010348	-0.147749
1438511_a_at	NM_025427	Rgcc	0	-0.012289	-0.147682
1448982_at	NM_001164696	Klk6	0	-0.003057	-0.147571
1429881_at	NM_001025377	Arhgap15	0	-0.007883	-0.147197
1431046_at	NM_029741	Ppfia3	0	0.012081	-0.14666
1434994_at	NM_001128609	Dedd	0	0.002796	-0.146537
1431127_at	NM_001025594	Zbtb43	0	-0.008237	-0.146484
1448512_at	NM_018792	Hils1	0	0.046933	-0.1463
1421647_at	NM_007640	Cd1d2	0	0.0022	-0.146163
1419084_a_at	NM_001129803	Pcp2	0	0.036538	-0.146113
1422945_a_at	NM_008449	Kif5c	0	0.036646	-0.145984
1430794_at	XR_106230	4933426K07Rik	0	-0.012955	-0.145474
1429924_at	NM_027966	1700019O17Rik	0	0.006438	-0.145457
1439230_at	NM_001033547	4922505E12Rik	0	0.007673	-0.145135
1453401_at	NR_045871	4930428O21Rik	0	0.010768	-0.145046
1454154_at	NM_027700	4933416I08Rik	0	0.028663	-0.144886
1434409_at	NM_001007578	Armcx6	0	0.035779	-0.144583
1429340_at	NM_025731	Hrasls5	0	0.038174	-0.144445
1441111_at	NM_001166030	Mylk4	0	-0.02304	-0.144225
1424100_s_at	NM_021316	Cend1	0	-0.007752	-0.14418
1454187_at	NM_029686	Pkd1l2	0	0.021676	-0.143867
1425980_at	NM_023790	Wdr54	0	-0.001766	-0.143846
1450448_at	NM_009285	Stc1	0	-0.024913	-0.143796
1430372_at	XR_168426	D730045B01Rik	0	0.046031	-0.143516
1455691_at	NM_009995	Cyp21a1	0	-0.015169	-0.143201
1440113_at	NM_054081	Mta1	0	0.019108	-0.143167
1423086_at	NM_008720	Npc1	0	-0.014986	-0.143146
1428878_a_at	NM_145823	Pitpnc1	0	0.003399	-0.143017
1451664_x_at	NM_001110323	Klra7	0	-0.014	-0.142646
1459268_at	NM_001081220	Gpr179	0	0.017849	-0.14245
1456866_x_at	NM_029661	Spatc1l	0	-0.001878	-0.142054
1430275_a_at	NM_009702	Aqr	0	0.03342	-0.141963
1451949_at	XM_001472541	Igh-VJ558	0	0.002076	-0.141646
1424851_at	NM_025395	Chchd5	0	0.005588	-0.141329
1456942_x_at	NM_001177365	Gm9112	0	-0.017786	-0.141311
1417610_at	NM_080434	Apoa5	0	0.035505	-0.141143
1450748_at	NM_021491	Smpd3	0	0.047427	-0.14102
1459772_at	NM_001146323	Hps3	0	0.03449	-0.14097
1449392_at	NM_010475	Hsd17b1	0	0.036634	-0.140875
1459524_at	NM_001033406	Mcc	0	0.023558	-0.1408
1450356_at	NM_133202	Trhr2	0	0.022226	-0.140799
1423165_a_at	NM_011842	Mta2	0	-0.022184	-0.140792
1435063_at	NM_001081672	Fam43b	0	0.003543	-0.140792
1448860_at	NM_080726	Rem2	0	0.019422	-0.140105
1425741_at	NM_080448	Srgap3	0	0.008582	-0.140088
1421517_at	NM_011371	St6galnac1	0	0.030516	-0.140019
1423630_at	NM_030206	Cygb	0	-0.022718	-0.139666
1457829_at	NM_009904	Clgn	0	0.026637	-0.139317
1429203_at	NM_028598	2410076I21Rik	0	0.042049	-0.138984
1460418_x_at	XM_003688754	H2-T18	0	0.014063	-0.138977
1433082_at	NR_004448	4930448K20Rik	0	0.007453	-0.138954
1416754_at	NM_001253890	Prkar1b	0	0.021601	-0.138764
1440962_at	NM_001167920	Slc8a3	0	0.017534	-0.138628
1452842_at	NM_029307	Hspb9	0	0.035931	-0.138596
1440265_at	NM_010592	Jund	0	0.008536	-0.138207
1421067_a_at	NM_011078	Phf2	0	0.038572	-0.137971
1433406_at	XM_001001317	1700084K02Rik	0	0.026074	-0.137959
1450466_at	NM_009872	Cdk5r2	0	0.03733	-0.137544
1444448_at	XM_003945644	LOC101055794	0	0.001585	-0.137464
1457427_at	NM_001099299	Ajap1	0	0.049436	-0.136902
1425885_a_at	NM_001252654	Kcnab2	0	0.021444	-0.136649
1422585_at	NM_008757	Odf1	0	-0.004826	-0.136058
1438522_at	NM_001164166	Pom121l12	0	0.031513	-0.135846
1418867_at	NM_009996	Cyp24a1	0	0.030066	-0.135738
1420352_at	NM_133731	Prss22	0	0.022524	-0.135614
1425360_at	NM_139311	Mllt6	0	-0.011043	-0.135589
1455338_at	NM_001004150	A4galt	0	-0.002207	-0.135555
1421755_at	NM_019925	Gpr132	0	0.032077	-0.135412
1459769_at	NM_001111317	BC048609	0	-0.016372	-0.135209
1432468_at	NM_029959	Lcn9	0	0.035228	-0.134762
1450545_a_at	NM_001043228	Dntt	0	-0.01222	-0.134655
1457456_at	NM_001081292	Map3k10	0	0.031455	-0.134574
1454230_a_at	NM_028711	Slc25a27	0	0.021873	-0.134562
1454185_at	NR_040455	4933436E23Rik	0	0.001024	-0.134371
1432635_a_at	NM_027016	Sec62	0	0.007303	-0.134364
1445511_at	NM_145825	Cetn4	0	0.020751	-0.133959
1453313_at	NM_030261	Sesn3	0	0.005929	-0.133577
1426710_at	NM_007589	Calm1	0	0.001985	-0.133482
1422132_at	NM_001161798	Mthfr	0	0.033372	-0.13329
1425895_a_at	NM_010495	Id1	0	0.009559	-0.133209
1441762_at	XR_106474	Gm19576	0	-0.007925	-0.132742
1437595_at	NM_183160	Tmem252	0	0.004699	-0.132736
1430751_at	NM_001199940	Serpina3i	0	0.034833	-0.132682
1451776_s_at	NM_001159900	Hopx	0	-0.000285	-0.132168
1424212_at	NM_026566	9430023L20Rik	0	0.021743	-0.131867
1444280_at	NM_001166009	Tmem215	0	-0.009326	-0.131804
1449204_at	NM_010291	Gjb5	0	0.047961	-0.131664
1417078_at	NM_025622	Lgals2	0	0.037918	-0.131663
1436252_at	NM_173774	Slc45a1	0	0.002335	-0.130862
1427953_at	NM_145946	Fanci	0	0.009692	-0.130124
1430896_s_at	NM_024437	Nudt7	0	0.016995	-0.129908
1421754_at	NM_133243	AY036118	0	-0.013649	-0.128268
1424640_at	NM_026823	Arl8a	0	-0.015127	-0.12821
1422787_at	NM_019873	Fkbpl	0	0.011867	-0.128002
1436785_a_at	NM_001029937	Sec14l3	0	0.040702	-0.127917
1419581_at	NM_001109752	Dlg4	0	0.015631	-0.126786
1421361_at	NM_011881	Grk1	0	0.001775	-0.126442
1423029_at	NM_008236	Hes2	0	0.038151	-0.126075
1453363_at	NM_007583	Cacng2	0	0.003793	-0.126036
1425110_at	NM_025696	Sorcs3	0	-0.016611	-0.126014
1426493_a_at	NM_010630	Kifc2	0	0.033722	-0.126001
1441826_x_at	NM_145500	Ubtd1	0	0.034331	-0.12598
1428338_at	NM_030176	Spata2l	0	-0.001793	-0.125855
1457046_s_at	NM_001077354	C77370	0	0.043163	-0.125565
1444074_at	NM_001005510	Syne2	0	0.028308	-0.125302
1438013_x_at	NM_133941	Dhx32	0	0.031762	-0.125146
1448628_at	NM_001164790	Scg3	0	0.044705	-0.125129
1456151_at	NM_080461	Zfp358	0	-0.021159	-0.125104
1450519_a_at	NM_001277898	Prkaca	0	-0.009584	-0.124809
1449673_s_at	NM_001163713	Tufm	0	0.033225	-0.124685
1433591_at	NM_024459	Ppp3r1	0	-0.018801	-0.123665
1452932_at	NM_010731	Zbtb7a	0	0.005267	-0.123482
1450453_a_at	NM_012065	Pde6g	0	0.036823	-0.123445
1448949_at	NM_007607	Car4	0	0.020468	-0.122462
1455363_at	NM_174991	Bai1	0	-0.009557	-0.122414
1424795_a_at	NM_198000	1700001O22Rik	0	-0.003589	-0.122314
1447945_at	NM_001025577	Maf	0	0.014394	-0.122112
1430247_at	NM_001008231	Daam2	0	0.002393	-0.121801
1434893_at	NM_178405	Atp1a2	0	-0.018137	-0.121365
1453718_at	NM_029410	Bcl2l12	0	0.034279	-0.121342
1418311_at	NM_001038699	Fn3k	0	-0.00801	-0.120831
1435611_x_at	NM_026419	Cela3b	0	0.037673	-0.120529
1431088_at	NM_001110824	Foxp4	0	0.042309	-0.120223
1443582_at	NM_001013759	Gas2l2	0	0.027082	-0.119786
1436083_at	NM_001024707	Lrp3	0	0.032679	-0.119633
1439404_x_at	NM_001044386	Zfa-ps	0	0.029374	-0.119229
1421346_a_at	NM_009320	Slc6a6	0	0.000479	-0.119151
1416293_at	NM_001113209	Nfib	0	0.035879	-0.118633
1459380_at	NM_030245	Tada1	0	-0.002917	-0.118405
1441390_at	NM_001142631	Spdya	0	0.019857	-0.118396
1423406_at	NM_022030	Sv2a	0	-0.004659	-0.117971
1449443_at	NM_026172	Decr1	0	-0.018438	-0.117894
1439356_at	NM_022009	Flii	0	0.027104	-0.11775
1422589_at	NM_001166399	Rab3a	0	-0.020308	-0.116859
1452020_a_at	NM_001161737	Siva1	0	-0.003875	-0.116577
1417168_a_at	NM_016808	Usp2	0	0.007276	-0.116537
1425344_at	NM_026272	Narf	0	0.026104	-0.116437
1455115_a_at	NM_177638	Crb3	0	0.013818	-0.116243
1419305_a_at	NM_025386	Fbxo36	0	0.026371	-0.116229
1427203_at	XR_106391	Myo15b	0	0.018746	-0.116153
1439985_at	NM_172912	Abcc12	0	0.024435	-0.115816
1434988_x_at	NM_009656	Aldh2	0	0.027429	-0.115804
1419481_at	NM_001164059	Sell	0	0.029697	-0.115689
1417225_at	NM_022992	Arl6ip5	0	0.000529	-0.115633
1448663_s_at	NM_138656	Mvd	0	0.00739	-0.115381
1437370_at	NM_001177867	Sgol2	0	-0.011188	-0.115374
1450467_at	NM_007567	Bsn	0	-0.009246	-0.115291
1447311_at	NM_009209	Slc6a2	0	0.025246	-0.115189
1438003_at	NM_001169131	Papd7	0	0.014748	-0.114948
1423085_at	NM_007911	Efnb3	0	-0.001899	-0.114933
1417724_at	NM_011568	Alyref	0	0.016306	-0.114777
1423027_at	NM_008024	Foxl1	0	-0.00658	-0.114708
1430728_at	NM_001037822	Krtap5-5	0	0.005106	-0.114095
1425512_at	NM_001042557	Map2k7	0	-0.002471	-0.113782
1456784_at	NM_001039223	Gm14137	0	0.033486	-0.113483
1418991_at	NM_007523	Bak1	0	-0.019612	-0.113458
1452988_at	NR_028298	2610306M01Rik	0	-0.015498	-0.112195
1420346_at	NM_080858	Asb12	0	-0.0124	-0.111895
1454912_at	NM_001024954	Pbx4	0	0.006912	-0.111836
1418297_at	NM_011993	Dpysl4	0	-0.013478	-0.111245
1452768_at	NM_009357	Tex261	0	-0.009468	-0.111222
1425312_s_at	NM_001164532	Cpsf4l	0	0.027006	-0.111132
1454699_at	NM_001013370	Sesn1	0	0.018571	-0.110936
1429627_at	NM_027351	Ppil3	0	-0.019053	-0.110754
1425341_at	NM_010608	Kcnk3	0	-0.007835	-0.110542
1440724_at	NM_177737	AI854703	0	0.029308	-0.110455
1459503_at	XR_168410	Gm3764	0	0.034048	-0.110192
1421981_at	NM_008422	Kcnc3	0	0.020694	-0.109857
1448300_at	NM_025569	Mgst3	0	0.011306	-0.109807
1435265_at	NM_026346	Fbxo32	0	0.011827	-0.109346
1424199_at	NM_001039088	Seh1l	0	0.019962	-0.109194
1459863_x_at	NM_145929	Gga1	0	0.022974	-0.109109
1449327_at	NM_001081273	1600015I10Rik	0	-0.000652	-0.108967
1419286_s_at	NM_009879	Ift81	0	-0.016068	-0.108721
1422553_at	NM_008960	Pten	0	-0.002846	-0.108623
1430619_a_at	NM_023556	Mvk	0	0.009414	-0.108536
1416038_at	NM_019776	Snd1	0	-0.010141	-0.108302
1428347_at	NM_001252459	Cyfip2	0	-0.01379	-0.107956
1424634_at	NM_146236	Tceal1	0	-0.009157	-0.107671
1416840_at	NM_001166635	Mid1ip1	0	0.012205	-0.107634
1453491_at	NM_029011	Pyroxd2	0	0.025125	-0.107536
1439234_a_at	NM_027194	Tm2d2	0	-0.009653	-0.107343
1425075_at	NM_139304	Gatad2b	0	0.011911	-0.106784
1418306_at	NM_023695	Crybb1	0	0.022192	-0.106425
1416553_at	NM_016665	Stra13	0	0.004407	-0.106316
1417427_at	NM_026616	Rnaseh2c	0	0.021201	-0.106067
1435344_at	NM_001184706	Tfdp2	0	0.003907	-0.105739
1448913_at	NM_031842	Smarcd1	0	-0.017961	-0.105063
1451553_at	NM_007491	Art5	0	-0.002778	-0.105045
1440240_at	NM_153288	Npb	0	0.007335	-0.104972
1416182_at	NM_018758	Apba3	0	0.001915	-0.104325
1453389_a_at	NM_018825	Sh2b2	0	0.020785	-0.103862
1434177_at	NM_199307	Ece1	0	-0.017159	-0.103786
1451443_at	NM_001081981	Nfix	0	0.033996	-0.103768
1446928_at	NM_139139	Dnajc17	0	-0.007996	-0.103684
1422201_at	NM_010389	H2-Ob	0	0.016715	-0.103262
1426192_at	NM_001130187	Smarcd2	0	0.013499	-0.103246
1420624_a_at	NM_016794	Vamp8	0	-0.017873	-0.102802
1440313_at	NM_025799	Fuca2	0	0.010274	-0.102545
1427066_a_at	NM_025757	Gid4	0	-0.005275	-0.101755
1421950_at	NM_011070	Pfdn2	0	0.006991	-0.10175
1435626_a_at	NM_022331	Herpud1	0	0.036969	-0.101702
1453571_at	NM_001037937	Deptor	0	-0.002227	-0.101607
1458303_at	NM_001164504	Rnf165	0	0.001704	-0.101579
1437866_at	NM_173745	Dusp18	0	0.002932	-0.101538
1450327_at	NM_001159561	P2rx6	0	0.024206	-0.101506
1428885_at	NM_027827	Afmid	0	0.019841	-0.10061
1424530_at	NM_144520	Sec14l2	0	0.027522	-0.100331
1437869_at	NM_001161362	Ppp2r3a	0	-0.012036	-0.100088
1427058_at	NM_001159375	Eif4a1	0	0.022389	-0.099659
1448805_at	NM_009480	Usf1	0	0.009558	-0.099648
1455155_at	NM_177727	Lsm14b	0	-0.015099	-0.099336
1429463_at	NM_178143	Prkaa2	0	-0.001672	-0.098804
1449180_at	NM_019715	Kcmf1	0	-0.001208	-0.098752
1436316_at	NM_021366	Klf13	0	0.01213	-0.098721
1423145_a_at	NM_011540	Tcap	0	0.014222	-0.09835
1423560_at	NM_016743	Nell2	0	0.018083	-0.097734
1449509_at	NM_011353	Serf1	0	0.02184	-0.097525
1422547_at	NM_011239	Ranbp1	0	0.004734	-0.097105
1424777_at	NM_001165256	Dcaf4	0	-0.016616	-0.096753
1433981_s_at	NM_001199247	Kat5	0	-0.009108	-0.096608
1459650_at	NM_001083118	Terf2	0	0.021842	-0.096396
1422432_at	NM_001037999	Dbi	0	-0.005669	-0.096199
1422106_a_at	NM_013539	Spsb2	0	0.024183	-0.09551
1431598_a_at	NM_001025565	Lhx9	0	0.004268	-0.095102
1418715_at	NM_001114339	Pank1	0	-0.01023	-0.094976
1422795_at	NM_016716	Cul3	0	0.008126	-0.094269
1459592_a_at	NM_001010836	Ppp1r13l	0	0.011941	-0.093436
1448003_at	NM_001110242	1810043H04Rik	0	-0.000543	-0.093366
1422904_at	NM_018881	Fmo2	0	0.02968	-0.093172
1420329_at	NM_024273	Timmdc1	0	-0.008511	-0.093035
1456894_at	NM_001163501	Elmsan1	0	0.03125	-0.092849
1427386_at	NM_001112744	Arhgef16	0	-0.000218	-0.092603
1422897_at	NM_009203	Slc22a12	0	0.01819	-0.092195
1448262_at	NM_011970	Psmb2	0	0.015362	-0.09149
1454967_at	NM_029870	Crebrf	0	-0.000335	-0.091253
1418646_at	NM_008136	Gnl1	0	-0.004264	-0.09048
1454840_at	NM_030026	Mccc2	0	-0.012357	-0.090264
1416950_at	NM_001177759	Tnfaip8	0	0.000167	-0.090067
1417405_at	NM_021547	Stard3	0	-0.000961	-0.090053
1451488_at	NM_026808	Fitm1	0	-0.003285	-0.089999
1428905_at	NM_178376	Rraga	0	0.009608	-0.089987
1417357_at	NM_007927	Emd	0	-0.01572	-0.08984
1427153_at	NM_199195	Bckdhb	0	-0.013652	-0.089752
1416647_at	NM_007533	Bckdha	0	-0.006335	-0.08892
1430274_a_at	NM_024270	Stard3nl	0	-0.001454	-0.088464
1430297_a_at	NM_001170489	Aplf	0	0.015649	-0.088325
1421216_a_at	NM_001038990	Ids	0	0.026425	-0.088218
1417452_a_at	NM_001160239	Fau	0	0.001517	-0.08799
1447530_at	NM_007978	F8a	0	0.028673	-0.087449
1450505_a_at	NM_001034851	Fam134b	0	0.006764	-0.086879
1452372_at	NM_133889	Bsdc1	0	0.001844	-0.086561
1460067_at	NM_009915	Ccr2	0	0.015456	-0.086227
1457819_at	NM_018852	Scn9a	0	0.020357	-0.085773
1420817_at	NM_018871	Ywhag	0	0.017188	-0.085375
1419607_at	NM_013693	Tnf	0	0.022563	-0.085161
1428526_at	NM_030083	Lsmd1	0	-0.002942	-0.084542
1450908_at	NM_007917	Eif4e	0	0.00713	-0.083687
1449546_a_at	NM_133358	Zfp617	0	-0.002237	-0.083506
1450202_at	NM_001177656	Grin1	0	0.023236	-0.083451
1428298_at	NM_001162533	Sh3d21	0	0.024805	-0.083389
1417206_at	NM_009478	Urod	0	0.00541	-0.082525
1448828_at	NM_025695	Smc6	0	-0.007391	-0.082213
1447993_a_at	NR_003145	Snhg10	0	0.029497	-0.08152
1426854_a_at	NM_001204875	Set	0	-0.01219	-0.081176
1425196_a_at	NM_026871	Hint2	0	0.005813	-0.080509
1423025_a_at	NM_001113419	Gm21949	0	-0.009869	-0.080398
1424392_at	NM_175236	Adhfe1	0	-0.004234	-0.080244
1418321_at	NM_010023	Eci1	0	-0.006781	-0.080098
1419996_s_at	NM_001037737	Arnt	0	0.0074	-0.079662
1423568_at	NM_011969	Psma7	0	0.001319	-0.079465
1424735_at	NM_001164357	Slc25a25	0	0.011441	-0.079449
1421414_a_at	NM_018744	Sema6a	0	-0.011803	-0.079211
1416427_at	NM_017367	Ccni	0	-0.010405	-0.078644
1447671_x_at	NM_001163704	Fbxo6	0	0.011117	-0.078592
1433836_a_at	NM_001166580	8430408G22Rik	0	0.015268	-0.078343
1424467_at	NM_153537	Phldb1	0	-0.011202	-0.078031
1434318_a_at	NM_001105196	Tfe3	0	-0.011587	-0.077535
1430527_a_at	NM_027445	Rnf167	0	0.002062	-0.077035
1452889_at	NM_029609	Lhpp	0	0.016805	-0.076422
1424355_a_at	NM_001113248	Sin3b	0	0.007017	-0.076271
1454929_s_at	NM_001163300	Safb	0	-0.013446	-0.07604
1431255_at	NM_028500	Calr3	0	0.002192	-0.07581
1454749_at	NM_008787	Pcnt	0	0.002234	-0.075764
1449239_at	NM_028842	Rnf138rt1	0	0.019074	-0.07561
1416726_s_at	NM_133777	Ube2s	0	0.007211	-0.075571
1428289_at	NM_010638	Klf9	0	0.00844	-0.075184
1418314_a_at	NM_021477	Rbfox1	0	-0.012983	-0.07493
1428452_at	NM_027274	2810025M15Rik	0	0.011777	-0.07461
1437617_x_at	NM_028637	1110034G24Rik	0	0.025788	-0.074032
1456725_x_at	NM_009510	Ezr	0	0.024048	-0.073694
1419975_at	NM_011327	Scp2	0	0.019516	-0.073025
1449141_at	NM_001163256	Fblim1	0	-0.005298	-0.072912
1438910_a_at	NM_013515	Stom	0	0.018918	-0.07271
1418815_at	NM_007664	Cdh2	0	-0.006113	-0.072638
1433763_at	NM_001026214	Entpd5	0	-0.00221	-0.072133
1448196_at	NM_001199274	Mat2b	0	-0.004766	-0.07165
1423255_at	NM_024173	Atp6v1g1	0	0.013469	-0.07132
1428954_at	NM_023055	Slc9a3r2	0	0.017836	-0.071094
1421083_x_at	NM_001038231	Banf1	0	0.004618	-0.070404
1415998_at	NM_011694	Vdac1	0	0.003592	-0.070175
1428355_at	NM_152818	Osbp2	0	0.015165	-0.070022
1420616_at	NM_001080793	Ash2l	0	-0.000503	-0.069927
1435841_s_at	NM_011507	Suclg2	0	0.007794	-0.069866
1452867_at	NM_001164222	Col4a3bp	0	-0.010054	-0.069794
1416615_at	NM_017393	Clpp	0	0.013009	-0.069277
1452585_at	NM_025434	Mrps28	0	-0.00818	-0.069113
1455391_at	NM_009010	Rad23a	0	-0.002977	-0.068229
1460367_at	NM_153198	Hbp1	0	0.004841	-0.068109
1422418_s_at	NM_009296	Gm3258	0	0.000183	-0.067571
1417056_at	NM_011189	Psme1	0	-0.006857	-0.067454
1428428_at	NM_001190437	Abhd11	0	0.006734	-0.066766
1460221_at	NM_019766	Gm9769	0	0.000616	-0.066331
1421535_a_at	NM_019798	Pde4a	0	-0.002824	-0.066003
1451304_at	NM_144801	Tmem143	0	0.013576	-0.065325
1451854_a_at	NM_001077595	Shroom3	0	0.01269	-0.064632
1422888_at	NM_019403	Rnf5	0	0.018162	-0.064474
1424085_at	NM_010886	Ndufa4	0	-0.002301	-0.064327
1416816_at	NM_021605	Nek7	0	-0.011221	-0.064007
1447826_x_at	NM_001039669	Iffo1	0	0.015454	-0.063754
	XR_105685	2810001A02Rik	0	0.010254	-0.062877
1427876_at	NM_026934	Zc3h15	0	-0.001863	-0.062704
1456177_x_at	NM_026521	Gm10193	0	-0.006494	-0.061581
1418238_at	NM_019826	Ivd	0	0.005062	-0.061146
1415727_at	NM_144897	Apoa1bp	0	0.009128	-0.061137
1439371_x_at	NM_011592	Timm44	0	0.005353	-0.060754
1435566_s_at	NM_001159645	Araf	0	0.012751	-0.060323
1452596_at	NM_001039368	LOC100862456	0	-0.008871	-0.059848
1428552_at	NM_183258	2610001J05Rik	0	0.002903	-0.058966
1459846_x_at	NM_019953	Cnpy2	0	0.020875	-0.058768
1426445_at	NM_001165253	Ctage5	0	0.005941	-0.058332
1416973_at	NM_011482	LOC100045968	0	0.018382	-0.058112
1423653_at	NM_144900	Atp1a1	0	0.020563	-0.057778
1433539_at	NM_147778	Commd3	0	0.007791	-0.057548
1416842_at	NM_010360	Gstm5	0	0.012895	-0.056994
1416240_at	NM_011187	Psmb7	0	0.010963	-0.056479
1431002_x_at	NM_029629	Fahd2a	0	0.020505	-0.056479
1415958_at	NM_009204	Slc2a4	0	0.011446	-0.055632
1448524_s_at	NM_001166480	Ssr4	0	-0.004526	-0.055367
1428121_at	NM_175184	Mvb12b	0	0.010018	-0.054987
1417608_a_at	NM_009438	Rpl13a	0	0.007001	-0.054887
1416393_at	NM_013536	Emg1	0	0.009457	-0.054532
1428177_at	NM_030057	Trappc6b	0	0.007287	-0.053874
1449053_s_at	NM_013581	Cog1	0	0.003442	-0.05347
1451398_at	NM_145595	Cbr4	0	0.014506	-0.052472
1416819_at	NM_016742	Cdc37	0	0.005939	-0.051937
1451366_at	NM_012002	Cops6	0	0.009277	-0.049914
1428308_at	NM_178939	Pdrg1	0	0.006285	-0.049123
1448305_at	NM_001163663	Rab6a	0	-0.005155	-0.048683
1451586_at	NM_001171034	Tmbim6	0	-0.005024	-0.048003
1428076_s_at	NM_026610	Gm3244	0	0.003136	-0.047137
1448277_at	NM_008894	Pold2	0	0.009464	-0.046905
1424364_a_at	NM_001047158	Uqcr10	0	0.006833	-0.045673
1453155_at	NM_027935	Tmem50a	0	0.008295	-0.044556
1437975_a_at	NM_207523	Gm3362	0	-0.002544	-0.044061
1448237_x_at	NM_008492	Ldhb	0	-0.0012	-0.042791
1415851_a_at	NM_011830	Gm15210	0	-0.001037	-0.042369
1416089_at	NM_009091	LOC100046223	0	-0.000662	-0.041504
1416337_at	NM_026219	Uqcrb	0	-0.005679	-0.040449
1418439_at	NM_026065	Mrpl42	0	0.001477	-0.039845
1430326_s_at	NM_025352	Uqcrq	0	0.00605	-0.038539
1416219_at	NM_001159483	LOC100045367	0	-0.000928	-0.035754
1416141_a_at	NM_009096	Rps6	0	-0.003415	-0.035709
1437080_s_at	NM_178616	Psmd11	0	0.005006	-0.035509
1427021_s_at	NM_010239	Fth1	0	0.007153	-0.03502
